# Supplementary material for: Surface Interaction of Ionic Liquids: Stabilization of Polyethylene Terephthalate-Degrading Enzymes in Solution
Source: Molecules. 2021 Dec 26;27(1):119. doi: 10.3390/molecules27010119 (PMC8746539; doi:10.3390/molecules27010119)
Supplement: Supplementary file 1 [file molecules-27-00119-s001.zip]

Archive with 1 entries (1 files):
- molecules-1511218-SM.pdf
